# Supplementary material for: Creatine, Glutamine plus Glutamate, and Macromolecules Are Decreased in the Central White Matter of Premature Neonates around Term
Source: PLoS One. 2016 Aug 22;11(8):e0160990. doi: 10.1371/journal.pone.0160990 (PMC4993494; doi:10.1371/journal.pone.0160990)
Supplement: S1 File — (XLSX) [file pone.0160990.s001.xlsx]

## Sheet: ADC
ADC values (x10-6mm2/s) in different brain regions
GROUP	DEHSI	Cerebellum	Pons	Basal ganglia	Thalamus	Temporal white matter	Occipital white matter	Frontal white matter	Parietal white matter	Centrum semiovale
PN	no	127.8	99	119.25	110.95	157.25	168.05	174.5	168.2	138.65
PN	no	115.55	96.49	115.4	109.8	153.1	154.4	176.45	176.1	140.2
PN	no	105.16	102.4	110.8	102.75	150.6	142.1	161.15	156.2	127.35
PN	no	108.15	92.28	124.6	110.2	162.15	153.65	177.15	172.65	147.25
PN	no	110.35	89.27	122.75	109.95	150.05	152.35	159.65	180.9	134.2
PN	no	107.15	97.43	124.25	114	157.5	150.3	172.4	150.75	117.1
PN	no	110.55	96.22	115.4	104.25	160.95	157.35	186.85	177.15	147.6
PN	no	124.35	96.34	115.35	110.5	164.4	160.15	185.65	173.3	139.45
PN	yes	112.7	106.9	119.9	114.75	141.4	147.85	164.85	174.9	132.8
PN	yes	125.65	88.15	119.95	110.45	160.4	154.9	171.7	192.4	155.1
PN	yes	122.7	99.06	128.55	108.6	158.3	167.1	206.25	186.75	139.25
PN	yes	102.75	98.1	113.85	107.7	153.55	166.2	199.65	201.3	165.35
PN	yes	102.005	93.4	115.35	105.35	159.3	146.8	168.2	165	132.3
PN	yes	109.65	101.8	112.9	104.65	156.75	146.9	168.7	158.6	146.55
PN	yes	119.65	92.02	111.55	99.96	159.3	162.2	184.5	187.85	129.75
TN	no	122.45	98.5	115.65	102.4	154.25	129.05	179.95	179	164.05
TN	no	123.2	90.2	114	98.2	149.6	137.1	182.6	172.3	141.85
TN	no	127.65	111.5	110.85	97.3	115.935	141.3	171.15	164.15	156.4
TN	no	124.15	94	107.1	94.55	132.5	129.75	149.1	146.9	133.4
TN	no	118.2	95.75	119.05	105.95	152.95	165.85	183.7	172.85	150.4
TN	no	115	107.7	114.35	104.2	154.05	151.4	176.25	167.2	138.15
TN	no	130.55	106.4	117.25	103	166.5	150.55	177.35	167.6	146.2
TN	no	113.45	92.3	111.5	104.25	133.2	122.7	148.85	164.9	112.75
TN	no	131.95	97.7	112.3	107.25	149.6	139	156.85	173.6	127.65
TN	no	105.7	92.6	104.6	98.6	134.75	126.5	154.15	160.2	119.05
TN	no	111.9	106	121.45	114.65	168.7	138.15	158.8	166.05	123.35
TN	no	123.1	102.8	114.85	110.25	160.45	159.7	183.3	175.8	142.95
TN	no	109.85	91.5	104.2	95.45	137.4	117.2	148.35	165.4	129.05
TN	no	114.5	90.3	108.35	94.5	131.6	124.5	156.55	164.5	115.85
TN	no	131.65	100.6	135.45	129.05	155.45	149.4	182.75	162.25	112.55

## Sheet: metabolic ratios
Metabolic ratios (x10-3) obtained for a TE of 30 ms
GROUP	Alanine/H2O	Aspartate/H2O	b-Glu/H2O	tCho/H2O	tCr/H2O	Glx/H2O	Lactate/H2O	(Myo-Ins+Gly)/H2O	tNAA/H2O	Scyllo-Ins/H2O	Tau/rine/H2O
PN	0.01	0.03	0.12	0.07	0.12	0.26	0.01	0.15	0.07	0.01	0.07
PN	0	0.03	0.08	0.04	0.1	0.27	0	0.23	0.04	0	0.11
PN	0.01	0.03	0.1	0.06	0.12	0.27	0	0.21	0.1	0.01	0.05
PN	0	0	0.07	0.04	0.11	0.19	0.03	0.18	0.06	0	0.02
PN	0	0.02	0.06	0.05	0.09	0.35	0.01	0.25	0.07	0.01	0.07
PN	0	0.01	0.02	0.03	0.09	0.39	0	0.18	0.05	0	0.1
PN	0.02	0.03	0.12	0.06	0.1	0.22	0.01	0.22	0.08	0.01	0.07
PN	0	0	0.05	0.03	0.07	0.23	0	0.21	0.04	0.01	0.11
PN	0	0.01	0.09	0.04	0.1	0.31	0.02	0.15	0.04	0.01	0.05
PN	0	0	0.04	0.04	0.09	0.24	0.03	0.16	0.09	0	0.07
PN	0	0.03	0.1	0.06	0.13	0.34	0	0.16	0.06	0.02	0.07
PN	0.01	0	0.03	0.03	0.1	0.09	0.03	0.13	0.05	0.01	0.05
PN	0	0	0.05	0.03	0.07	0.16	0.01	0.1	0.05	0	0.04
TN	0	0.02	0.08	0.05	0.11	0.23	0.01	0.25	0.08	0.01	0.09
TN	0.02	0.06	0.08	0.06	0.1	0.32	0.02	0.18	0.08	0.01	0.08
TN	0	0.07	0.21	0.08	0.18	0.4	0.01	0.28	0.05	0.02	0.13
TN	0.01	0.02	0.06	0.04	0.07	0.16	0.01	0.18	0.05	0.01	0.04
TN	0.01	0.03	0.05	0.04	0.12	0.44	0.01	0.2	0.04	0.01	0.08
TN	0	0	0.06	0.03	0.1	0.32	0	0.19	0.05	0	0.08
TN	0	0	0.11	0.06	0.11	0.26	0	0.21	0.06	0	0.11
TN	0.02	0.02	0.1	0.06	0.11	0.3	0.03	0.16	0.09	0.02	0.13
TN	0	0	0.07	0.04	0.11	0.26	0	0.18	0.06	0	0.09
TN	0	0.03	0.06	0.04	0.12	0.44	0.03	0.23	0.08	0	0.11
TN	0.04	0.07	0.12	0.05	0.13	0.38	0.04	0.16	0.07	0.03	0.12
TN	0	0.06	0.05	0.04	0.08	0.34	0	0.14	0.03	0.01	0.11
Metabolic ratios (x10-3) obtained for a TE of 135 ms
GROUP	tCho/H2O	tCr/H2O	Glx/H2O	Lactate/H2O	(Myo-Ins+Gly)/H2O	tNAA/H2O	Scyllo-Ins/H2O	Tau/H2O
PN	0.04	0.06	0.09	0	0.08	0.07	0	0.02
PN	0.03	0.05	0.05	0	0.06	0.04	0	0.02
PN	0.04	0.07	0.09	0.02	0.13	0.08	0	0.07
PN	0.03	0.07	0.08	0.01	0.14	0.06	0.01	0.04
PN	0.03	0.06	0.06	0.01	0.09	0.05	0.01	0.03
PN	0.03	0.05	0.02	0.01	0.11	0.06	0	0.06
PN	0.03	0.05	0.06	0	0.12	0.07	0.01	0.05
PN	0.03	0.04	0	0.01	0.08	0.05	0.01	0.05
PN	0.02	0.03	0.02	0.01	0.08	0.04	0.01	0.02
PN	0.03	0.06	0.07	0	0.1	0.07	0.01	0.06
PN	0.03	0.06	0.05	0.01	0.08	0.05	0	0.05
PN	0.02	0.04	0.04	0	0.07	0.04	0	0.04
PN	0.03	0.05	0.06	0.01	0.09	0.04	0	0.06
TN	0.03	0.06	0.11	0.02	0.13	0.07	0	0.05
TN	0.03	0.06	0.08	0.01	0.09	0.05	0.01	0.01
TN	0.05	0.09	0.1	0.01	0.14	0.06	0.01	0.03
TN	0.03	0.07	0.11	0	0.08	0.04	0.01	0.07
TN	0.03	0.06	0.1	0	0.09	0.05	0	0.04
TN	0.03	0.06	0.07	0	0.11	0.05	0	0.06
TN	0.03	0.05	0.04	0.01	0.16	0.06	0.01	0.06
TN	0.03	0.07	0.09	0.01	0.13	0.07	0	0.05
TN	0.03	0.05	0.04	0.02	0.05	0.06	0	0.02
TN	0.03	0.06	0.07	0	0.12	0.07	0	0.04
TN	0.03	0.07	0.09	0.01	0.09	0.06	0	0.05
TN	0.03	0.07	0.05	0	0.06	0.05	0.01	0.03

## Sheet: macromolecule ratios
Macromolecule ratios (x10-3) obtained for a TE of 30 ms
	GROUP	MM_9/H2O	MM_12/H2O	MM_14/H2O	MM_17/H2O	MM_19/H2O	MM_20/H2O	MM_22/H2O	MM_27/H2O	MM_30/H2O	MM_32/H2O	MM_37/H2O	MM_39/H2O
	PN	0.35	0.28	0.28	0.31	0.35	0.42	0.38	0.42	0.29	0.28	0.42	0.42
	PN	0.34	0.27	0.27	0.27	0.27	0.4	0.38	0.27	0.27	0.27	0.27	0.38
	PN	0.35	0.28	0.28	0.42	0.42	0.42	0.42	0.33	0.28	0.42	0.42	0.42
	PN	0.22	0.18	0.24	0.24	0.27	0.27	0.27	0.18	0.23	0.27	0.27	0.27
	PN	0.28	0.22	0.22	0.22	0.33	0.33	0.33	0.27	0.22	0.33	0.33	0.33
	PN	0.32	0.25	0.25	0.31	0.25	0.3	0.29	0.25	0.38	0.38	0.38	0.38
	PN	0.33	0.28	0.27	0.29	0.4	0.4	0.4	0.39	0.27	0.27	0.4	0.32
	PN	0.4	0.32	0.32	0.4	0.45	0.48	0.48	0.32	0.32	0.41	0.32	0.4
	PN	0.18	0.14	0.14	0.21	0.19	0.21	0.21	0.14	0.14	0.14	0.21	0.21
	PN	0.28	0.23	0.27	0.28	0.34	0.34	0.34	0.26	0.3	0.34	0.34	0.34
	PN	0.33	0.27	0.27	0.27	0.27	0.27	0.37	0.27	0.27	0.27	0.4	0.4
	PN	0.27	0.21	0.21	0.31	0.24	0.32	0.32	0.21	0.21	0.21	0.21	0.21
	PN	0.29	0.23	0.29	0.23	0.23	0.32	0.31	0.23	0.23	0.24	0.23	0.23
	TN	0.24	0.19	0.19	0.19	0.29	0.29	0.29	0.19	0.19	0.19	0.29	0.29
	TN	0.25	0.2	0.2	0.2	0.2	0.3	0.3	0.26	0.2	0.2	0.3	0.3
	TN	0.42	0.34	0.34	0.34	0.34	0.49	0.51	0.37	0.34	0.34	0.51	0.51
	TN	0.29	0.23	0.23	0.23	0.23	0.35	0.35	0.35	0.23	0.35	0.35	0.35
	TN	0.4	0.35	0.32	0.36	0.32	0.32	0.32	0.48	0.48	0.48	0.48	0.48
	TN	0.45	0.36	0.36	0.36	0.36	0.36	0.36	0.36	0.36	0.36	0.36	0.36
	TN	0.43	0.35	0.35	0.51	0.52	0.52	0.51	0.37	0.41	0.36	0.52	0.52
	TN	0.37	0.3	0.3	0.39	0.3	0.44	0.44	0.42	0.3	0.3	0.44	0.44
	TN	0.32	0.26	0.26	0.31	0.39	0.39	0.35	0.26	0.26	0.26	0.34	0.39
	TN	0.39	0.31	0.38	0.44	0.33	0.47	0.47	0.34	0.31	0.31	0.47	0.47
	TN	0.28	0.23	0.23	0.27	0.23	0.23	0.29	0.33	0.25	0.23	0.34	0.34
	TN	0.41	0.33	0.37	0.42	0.49	0.49	0.33	0.35	0.49	0.33	0.49	0.49
